# Supplementary material for: Cardiovascular Disease Risk Factor Profiles of 263,356 Older Australians According to Region of Birth and Acculturation, with a Focus on Migrants Born in Asia
Source: PLoS One. 2015 Feb 19;10(2):e0115627. doi: 10.1371/journal.pone.0115627 (PMC4335012; doi:10.1371/journal.pone.0115627)
Supplement: S1 Table — (XLSX) [file pone.0115627.s001.xlsx]

## Sheet: Sheet1
Appendix 1: Cardiovascular risk factors for all Asian-born participants by acculturation status
					Male										Female
		Northeast Asia					Southeast Asia					Northeast Asia					Southeast Asia
	Acculturation variables	PR1	(95%CI)				PR1	(95%CI)				PR1	(95%CI)				PR1	(95%CI)
Current smoking	Years lived in Australia
	0-10	1					1					1					1
	11-20	0.662132	0.378586	-	1.15804		0.9	0.5	-	1.65		0.474191	0.145555	-	1.54483		0.773487	0.309085	-	1.93565
	21-30	0.711753	0.394023	-	1.28569		1.02	0.6	-	1.75		0.594283	0.172399	-	2.04858		1.02537	0.444099	-	2.36745
	>30	0.707467	0.364767	-	1.37214		0.97	0.55	-	1.72		1.81751	0.569497	-	5.80044		1.51287	0.637272	-	3.59151
	P for trend		0.63					0.99					0.05					0.03
	Age migrated to Australia
	0-10	0.785598	0.271604	-	2.27229		0.669221	0.367334	-	0.244115		6.33506	2.15565	-	18.6176		2.54675	0.995086	-	6.51797
	11-20	0.697076	0.294836	-	1.64809		0.870754	0.48	-	0.451279		1.46889	0.319464	-	6.75391		1.35873	0.547193	-	3.37383
	21-30	0.825237	0.462117	-	1.47369		1.256	0.87	-	0.853285		2.30279	1.00176	-	5.29352		1.21538	0.689149	-	2.14345
	>30	1					1					1					1
	P for trend		0.79					0.9					<0.01					<0.01
Diabetes	Years lived in Australia
	0-10	1					1					1					1
	11-20	1.36983	0.714849	-	2.62493		0.9393	0.5197	-	1.69768		0.809239	0.449393	-	1.45723		1.61502	0.896383	-	2.9098
	21-30	1.88318	0.977833	-	3.62675		1.13259	0.652107	-	1.96712		0.804966	0.421513	-	1.53725		1.49189	0.839845	-	2.65018
	>30	1.89	0.950404	-	3.75852		0.965277	0.532011	-	1.75139		0.803951	0.415112	-	1.55702		1.50397	0.821661	-	2.75288
	P for trend		0.05					-					0.61					0.34
	Age migrated to Australia
	0-10	0.939412	0.435764	-	2.02517		0.274332	0.0840829	-	0.895047		1.33475	0.575714	-	3.09451		1.01775	0.505131	-	2.05058
	11-20	1.20456	0.70493	-	2.05832		0.795292	0.476326	-	1.32785		0.483057	0.172622	-	1.35176		0.871058	0.49564	-	1.53083
	21-30	1.03449	0.621108	-	1.72301		0.809303	0.56548	-	1.15826		0.756753	0.410903	-	1.3937		0.964423	0.70099	-	1.32686
	>30	1					1					1					1
	P for trend		0.7					0.22					0.9					0.55
Treated for hypertension	Years lived in Australia
	0-10	1					1					1					1
	11-20	0.966209	0.629909	-	1.48205		0.902625	0.612317	-	1.33057		0.913382	0.593166	-	1.40646		1.38654	0.962363	-	1.99767
	21-30	0.903154	0.571268	-	1.42785		0.901097	0.629005	-	1.29089		0.948035	0.594356	-	1.51218		1.12318	0.785244	-	1.60655
	>30	1.10818	0.69819	-	1.75892		0.880004	0.600997	-	1.28854		1.10933	0.697193	-	1.7651		1.15475	0.794635	-	1.67807
	P for trend		0.44					0.33					0.54					-
	Age migrated to Australia
	0-10	1.64241	0.977131	-	2.76064		1.10919	0.650248	-	1.89203		1.03741	0.572189	-	1.88089		0.692379	0.398165	-	1.204
	11-20	1.33626	0.87446	-	2.04194		0.950646	0.645018	-	1.40109		0.59688	0.320008	-	1.1133		0.59221	0.376609	-	0.931239
	21-30	1.26104	0.863402	-	1.84182		0.690442	0.515687	-	0.924417		1.00102	0.704126	-	1.4231		0.824824	0.654434	-	1.03958
	>30	1					1					1					1
	P for trend		-					0.92					0.82					<0.01
Treated for hypercholesterolaemia	Years lived in Australia
	0-10	1					1					1					1
	11-20	1.01505	0.557113	-	1.84941		0.727358	0.469078	-	1.12785		1.05489	0.616323	-	1.80554		1.02666	0.691999	-	1.52318
	21-30	0.913926	0.484495	-	1.72398		0.866077	0.581374	-	1.2902		1.2063	0.68223	-	2.13296		0.796118	0.541643	-	1.17015
	>30	0.980662	0.512446	-	1.87668		0.810749	0.527804	-	1.24538		1.15704	0.644433	-	2.07738		1.03416	0.692402	-	1.54459
	P for trend		0.61					0.42					0.8					0.14
	Age migrated to Australia
	0-10	1.0606	0.512849	-	2.19337		0.839424	0.444942	-	1.58365		0.801161	0.361293	-	1.77656		0.366283	0.148607	-	0.902806
	11-20	0.975647	0.550544	-	1.72899		1.26293	0.868805	-	1.83585		0.806528	0.415585	-	1.56523		0.931139	0.596852	-	1.45265
	21-30	0.951018	0.578282	-	1.564		0.701629	0.510871	-	0.963617		1.21141	0.821586	-	1.7862		0.786272	0.594835	-	1.03932
	>30	1					1					1					1
	P for trend		0.59					0.99					0.22					-
BMI≥25kg/m2	Years lived in Australia
	0-10	1					1					1					1
	11-20	0.873318	0.682733	-	1.11711		0.824888	0.620538	-	1.09653		0.749801	0.539724	-	1.04165		1.0849	0.820271	-	1.43491
	21-30	0.817823	0.626408	-	1.06773		0.980698	0.760995	-	1.26383		0.903864	0.639233	-	1.27805		1.14473	0.876749	-	1.49463
	>30	1.43151	1.10579	-	1.85316		1.19436	0.918388	-	1.55327		1.31067	0.929805	-	1.84754		1.25564	0.946861	-	1.66512
	P for trend		-					<0.01					<0.01					0.06
	Age migrated to Australia
	0-10	2.28333	1.8649	-	2.79564		1.50859	1.19324	-	1.90728		2.00734	1.42208	-	2.83349		1.3179	1.03359	-	1.68042
	11-20	1.5669	1.24125	-	1.97798		1.15241	0.94719	-	1.4021		1.79787	1.33162	-	2.42737		1.04168	0.824258	-	1.31644
	21-30	1.18922	0.967086	-	1.46238		1.20115	1.03799	-	1.38996		0.954068	0.72466	-	1.2561		0.90637	0.77779	-	1.05621
	>30	1					1					1					1
	P for trend		-					<0.01					-					0.04
Physical inactivity	Years lived in Australia
	0-10	1					1					1					1
	11-20	1.04566	0.92254	-	1.18522		0.889712	0.738257	-	1.07224		0.943343	0.83841	-	1.06141		1.09412	0.92178	-	1.29869
	21-30	0.98747	0.859751	-	1.13416		0.944126	0.797207	-	1.11812		0.985062	0.867154	-	1.119		1.03897	0.880374	-	1.22613
	>30	0.894804	0.762977	-	1.04941		0.902821	0.747347	-	1.09064		0.796243	0.682051	-	0.929553		1.01563	0.846553	-	1.21847
	P for trend		0.04					-					<0.01					0.56
	Age migrated to Australia
	0-10	0.842232	0.66034	-	1.07423		0.701376	0.511242	-	0.962221		0.525009	0.369252	-	0.746467		0.943427	0.739843	-	1.20303
	11-20	0.900772	0.749497	-	1.08258		1.00498	0.849032	-	1.18957		0.873421	0.717524	-	1.06319		0.888935	0.739007	-	1.06928
	21-30	0.96243	0.859226	-	1.07803		0.977224	0.875718	-	1.0905		0.954653	0.863567	-	1.05535		0.990514	0.898365	-	1.09211
	>30	1					1					1					1
	P for trend		0.07					-					<0.01					0.34
Risk factors >=3	Years lived in Australia
	0-10	1					1					1					1
	11-20	0.786624	0.500814	-	1.23554		0.660854	0.419309	-	1.04154		0.852763	0.49956	-	1.45569		1.32684	0.807862	-	2.1792
	21-30	0.778039	0.48065	-	1.25943		0.926697	0.61958	-	1.38605		1.14375	0.645719	-	2.0259		1.14353	0.706362	-	1.85125
	>30	1.22531	0.75533	-	1.98771		0.865973	0.559644	-	1.33997		1.15435	0.649028	-	2.05311		1.48952	0.901904	-	2.45998
	P for trend		0.04					0.68					-					0.05
	Age migrated to Australia
	0-10	1.8601	1.09016	-	3.17381		1.00968	0.589286	-	1.73		1.03776	0.480841	-	2.23971		0.985545	0.544496	-	1.78385
	11-20	1.42744	0.901705	-	2.25971		1.07726	0.753765	-	1.53958		0.477967	0.200495	-	1.13944		0.760896	0.457225	-	1.26625
	21-30	1.28823	0.860552	-	1.92846		0.810631	0.61242	-	1.07299		1.17654	0.779368	-	1.7761		0.870307	0.653869	-	1.15839
	>30	1					1					1					1
	P for trend		0.01					0.79					0.68					0.38
Previous CVD	Years lived in Australia
	0-10	1					1					1					1
	11-20	0.523738	0.314811	-	0.871321		1.1856	0.516248	-	2.72281		1.2757	0.652913	-	2.49255		1.1128	0.493433	-	2.50961
	21-30	0.498448	0.271492	-	0.915131		1.72824	0.783985	-	3.80977		0.947653	0.429213	-	2.09231		1.27774	0.589784	-	2.76817
	>30	1.05101	0.627534	-	1.76025		2.23612	1.00272	-	4.98666		1.49648	0.724618	-	3.09052		1.50402	0.688798	-	3.28411
	P for trend		0.63					<0.01					0.25					0.12
	Age migrated to Australia
	0-10	1.9885	1.16	-	2.95		1.4014	0.770458	-	2.54902		1.31432	0.581988	-	2.96816		1.45257	0.633882	-	3.32861
	11-20	1.61229	1.01	-	2.56		1.15757	0.692152	-	1.93593		1.05676	0.515648	-	2.1657		0.986594	0.476306	-	2.04358
	21-30	1.01622	0.606359	-	1.71		1.38997	1.00927	-	1.91427		0.807582	0.417932	-	1.56052		1.2241	0.816772	-	1.83456
	>30	1					1					1					1
	P for trend		0.01					0.11					0.96					0.37
PR1: prevalence ratio, adjusted for age, education, annual income, private health insurance, marital status and loaction of residence
* Statistically significant at the 5% level compared to reference groups
